# Supplementary material for: Response of the subalpine bunchgrasses to wildfires and its effects in the relative abundance of the volcano rabbit in the Ajusco-Chichinautzin Mountain Range
Source: PeerJ. 2024 Jun 28;12:e17510. doi: 10.7717/peerj.17510 (PMC11216220; doi:10.7717/peerj.17510)
Supplement: Supplemental Information 4 — The monthly count of latrines per month per plot per site and the distance between burned and unburned plots are shown. [file peerj-12-17510-s004.csv]

Clave	Condition	N_site	Time	Latrines	RA	Site	Plot	DPC
Unburned1	Absence fire	1	1	28	0.0448	Site 1	c	75.92
Unburned1	Absence fire	1	2	21	0.0336	Site 1	c	75.92
Unburned1	Absence fire	1	3	41	0.0656	Site 1	c	75.92
Unburned1	Absence fire	1	4	20	0.032	Site 1	c	75.92
Unburned1	Absence fire	1	5	3	0.0048	Site 1	c	75.92
Unburned1	Absence fire	1	6	9	0.0144	Site 1	c	75.92
Unburned1	Absence fire	1	7	2	0.0032	Site 1	c	75.92
Unburned1	Absence fire	1	8	7	0.0112	Site 1	c	75.92
Unburned1	Absence fire	1	9	16	0.0256	Site 1	c	75.92
Unburned1	Absence fire	1	10	18	0.0288	Site 1	c	75.92
Unburned1	Absence fire	1	11	37	0.0592	Site 1	c	75.92
Unburned1	Absence fire	1	12	20	0.032	Site 1	c	75.92
Burned1	Presense fire	1	1	12	0.0192	Site 1	f	75.92
Burned1	Presense fire	1	2	0	0	Site 1	f	75.92
Burned1	Presense fire	1	3	1	0.0016	Site 1	f	75.92
Burned1	Presense fire	1	4	7	0.0112	Site 1	f	75.92
Burned1	Presense fire	1	5	2	0.0032	Site 1	f	75.92
Burned1	Presense fire	1	6	27	0.0432	Site 1	f	75.92
Burned1	Presense fire	1	7	21	0.0336	Site 1	f	75.92
Burned1	Presense fire	1	8	27	0.0432	Site 1	f	75.92
Burned1	Presense fire	1	9	23	0.0368	Site 1	f	75.92
Burned1	Presense fire	1	10	16	0.0256	Site 1	f	75.92
Burned1	Presense fire	1	11	8	0.0128	Site 1	f	75.92
Burned1	Presense fire	1	12	13	0.0208	Site 1	f	75.92
Unburned2	Absence fire	2	1	3	0.0048	Site 2	c	402.01
Unburned2	Absence fire	2	2	0	0	Site 2	c	402.01
Unburned2	Absence fire	2	3	1	0.0016	Site 2	c	402.01
Unburned2	Absence fire	2	4	0	0	Site 2	c	402.01
Unburned2	Absence fire	2	5	0	0	Site 2	c	402.01
Unburned2	Absence fire	2	6	1	0.0016	Site 2	c	402.01
Unburned2	Absence fire	2	7	3	0.0048	Site 2	c	402.01
Unburned2	Absence fire	2	8	3	0.0048	Site 2	c	402.01
Unburned2	Absence fire	2	9	0	0	Site 2	c	402.01
Unburned2	Absence fire	2	10	1	0.0016	Site 2	c	402.01
Unburned2	Absence fire	2	11	4	0.0064	Site 2	c	402.01
Unburned2	Absence fire	2	12	0	0	Site 2	c	402.01
Burned2	Presense fire	2	1	5	0.008	Site 2	f	402.01
Burned2	Presense fire	2	2	0	0	Site 2	f	402.01
Burned2	Presense fire	2	3	0	0	Site 2	f	402.01
Burned2	Presense fire	2	4	0	0	Site 2	f	402.01
Burned2	Presense fire	2	5	1	0.0016	Site 2	f	402.01
Burned2	Presense fire	2	6	0	0	Site 2	f	402.01
Burned2	Presense fire	2	7	0	0	Site 2	f	402.01
Burned2	Presense fire	2	8	6	0.0096	Site 2	f	402.01
Burned2	Presense fire	2	9	2	0.0032	Site 2	f	402.01
Burned2	Presense fire	2	10	1	0.0016	Site 2	f	402.01
Burned2	Presense fire	2	11	0	0	Site 2	f	402.01
Burned2	Presense fire	2	12	4	0.0064	Site 2	f	402.01
Unburned3	Absence fire	3	1	50	0.08	Site 3	c	53.26
Unburned3	Absence fire	3	2	31	0.0496	Site 3	c	53.26
Unburned3	Absence fire	3	3	36	0.0576	Site 3	c	53.26
Unburned3	Absence fire	3	4	38	0.0608	Site 3	c	53.26
Unburned3	Absence fire	3	5	31	0.0496	Site 3	c	53.26
Unburned3	Absence fire	3	6	38	0.0608	Site 3	c	53.26
Unburned3	Absence fire	3	7	62	0.0992	Site 3	c	53.26
Unburned3	Absence fire	3	8	69	0.1104	Site 3	c	53.26
Unburned3	Absence fire	3	9	130	0.208	Site 3	c	53.26
Unburned3	Absence fire	3	10	121	0.1936	Site 3	c	53.26
Unburned3	Absence fire	3	11	90	0.144	Site 3	c	53.26
Unburned3	Absence fire	3	12	73	0.1168	Site 3	c	53.26
Burned3	Presense fire	3	1	1	0.0016	Site 3	f	53.26
Burned3	Presense fire	3	2	0	0	Site 3	f	53.26
Burned3	Presense fire	3	3	0	0	Site 3	f	53.26
Burned3	Presense fire	3	4	0	0	Site 3	f	53.26
Burned3	Presense fire	3	5	1	0.0016	Site 3	f	53.26
Burned3	Presense fire	3	6	0	0	Site 3	f	53.26
Burned3	Presense fire	3	7	0	0	Site 3	f	53.26
Burned3	Presense fire	3	8	0	0	Site 3	f	53.26
Burned3	Presense fire	3	9	0	0	Site 3	f	53.26
Burned3	Presense fire	3	10	0	0	Site 3	f	53.26
Burned3	Presense fire	3	11	0	0	Site 3	f	53.26
Burned3	Presense fire	3	12	0	0	Site 3	f	53.26
Unburned4	Absence fire	4	1	0	0	Site 4	c	91.54
Unburned4	Absence fire	4	2	0	0	Site 4	c	91.54
Unburned4	Absence fire	4	3	3	0.0048	Site 4	c	91.54
Unburned4	Absence fire	4	4	0	0	Site 4	c	91.54
Unburned4	Absence fire	4	5	0	0	Site 4	c	91.54
Unburned4	Absence fire	4	6	0	0	Site 4	c	91.54
Unburned4	Absence fire	4	7	0	0	Site 4	c	91.54
Unburned4	Absence fire	4	8	0	0	Site 4	c	91.54
Unburned4	Absence fire	4	9	0	0	Site 4	c	91.54
Unburned4	Absence fire	4	10	0	0	Site 4	c	91.54
Unburned4	Absence fire	4	11	0	0	Site 4	c	91.54
Unburned4	Absence fire	4	12	0	0	Site 4	c	91.54
Burned4	Presense fire	4	1	0	0	Site 4	f	91.54
Burned4	Presense fire	4	2	0	0	Site 4	f	91.54
Burned4	Presense fire	4	3	0	0	Site 4	f	91.54
Burned4	Presense fire	4	4	0	0	Site 4	f	91.54
Burned4	Presense fire	4	5	0	0	Site 4	f	91.54
Burned4	Presense fire	4	6	0	0	Site 4	f	91.54
Burned4	Presense fire	4	7	0	0	Site 4	f	91.54
Burned4	Presense fire	4	8	0	0	Site 4	f	91.54
Burned4	Presense fire	4	9	0	0	Site 4	f	91.54
Burned4	Presense fire	4	10	0	0	Site 4	f	91.54
Burned4	Presense fire	4	11	0	0	Site 4	f	91.54
Burned4	Presense fire	4	12	0	0	Site 4	f	91.54
Unburned5	Absence fire	5	1	27	0.0432	Site 5	c	65.19
Unburned5	Absence fire	5	2	25	0.04	Site 5	c	65.19
Unburned5	Absence fire	5	3	18	0.0288	Site 5	c	65.19
Unburned5	Absence fire	5	4	12	0.0192	Site 5	c	65.19
Unburned5	Absence fire	5	5	21	0.0336	Site 5	c	65.19
Unburned5	Absence fire	5	6	19	0.0304	Site 5	c	65.19
Unburned5	Absence fire	5	7	17	0.0272	Site 5	c	65.19
Unburned5	Absence fire	5	8	9	0.0144	Site 5	c	65.19
Unburned5	Absence fire	5	9	21	0.0336	Site 5	c	65.19
Unburned5	Absence fire	5	10	5	0.008	Site 5	c	65.19
Unburned5	Absence fire	5	11	12	0.0192	Site 5	c	65.19
Unburned5	Absence fire	5	12	7	0.0112	Site 5	c	65.19
Burned5	Presense fire	5	1	0	0	Site 5	f	65.19
Burned5	Presense fire	5	2	0	0	Site 5	f	65.19
Burned5	Presense fire	5	3	6	0.0096	Site 5	f	65.19
Burned5	Presense fire	5	4	1	0.0016	Site 5	f	65.19
Burned5	Presense fire	5	5	0	0	Site 5	f	65.19
Burned5	Presense fire	5	6	0	0	Site 5	f	65.19
Burned5	Presense fire	5	7	7	0.0112	Site 5	f	65.19
Burned5	Presense fire	5	8	0	0	Site 5	f	65.19
Burned5	Presense fire	5	9	5	0.008	Site 5	f	65.19
Burned5	Presense fire	5	10	8	0.0128	Site 5	f	65.19
Burned5	Presense fire	5	11	14	0.0224	Site 5	f	65.19
Burned5	Presense fire	5	12	31	0.0496	Site 5	f	65.19
Unburned6	Absence fire	6	1	11	0.0176	Site 6	c	98.06
Unburned6	Absence fire	6	2	6	0.0096	Site 6	c	98.06
Unburned6	Absence fire	6	3	19	0.0304	Site 6	c	98.06
Unburned6	Absence fire	6	4	4	0.0064	Site 6	c	98.06
Unburned6	Absence fire	6	5	2	0.0032	Site 6	c	98.06
Unburned6	Absence fire	6	6	0	0	Site 6	c	98.06
Unburned6	Absence fire	6	7	1	0.0016	Site 6	c	98.06
Unburned6	Absence fire	6	8	0	0	Site 6	c	98.06
Unburned6	Absence fire	6	9	0	0	Site 6	c	98.06
Unburned6	Absence fire	6	10	0	0	Site 6	c	98.06
Unburned6	Absence fire	6	11	0	0	Site 6	c	98.06
Unburned6	Absence fire	6	12	0	0	Site 6	c	98.06
Burned6	Presense fire	6	1	0	0	Site 6	f	98.06
Burned6	Presense fire	6	2	1	0.0016	Site 6	f	98.06
Burned6	Presense fire	6	3	3	0.0048	Site 6	f	98.06
Burned6	Presense fire	6	4	5	0.008	Site 6	f	98.06
Burned6	Presense fire	6	5	5	0.008	Site 6	f	98.06
Burned6	Presense fire	6	6	1	0.0016	Site 6	f	98.06
Burned6	Presense fire	6	7	1	0.0016	Site 6	f	98.06
Burned6	Presense fire	6	8	0	0	Site 6	f	98.06
Burned6	Presense fire	6	9	0	0	Site 6	f	98.06
Burned6	Presense fire	6	10	5	0.008	Site 6	f	98.06
Burned6	Presense fire	6	11	7	0.0112	Site 6	f	98.06
Burned6	Presense fire	6	12	3	0.0048	Site 6	f	98.06
Unburned7	Absence fire	7	1	0	0	Site 7	c	209.8
Unburned7	Absence fire	7	2	10	0.016	Site 7	c	209.8
Unburned7	Absence fire	7	3	4	0.0064	Site 7	c	209.8
Unburned7	Absence fire	7	4	1	0.0016	Site 7	c	209.8
Unburned7	Absence fire	7	5	3	0.0048	Site 7	c	209.8
Unburned7	Absence fire	7	6	2	0.0032	Site 7	c	209.8
Unburned7	Absence fire	7	7	8	0.0128	Site 7	c	209.8
Unburned7	Absence fire	7	8	10	0.016	Site 7	c	209.8
Unburned7	Absence fire	7	9	13	0.0208	Site 7	c	209.8
Unburned7	Absence fire	7	10	23	0.0368	Site 7	c	209.8
Unburned7	Absence fire	7	11	23	0.0368	Site 7	c	209.8
Unburned7	Absence fire	7	12	10	0.016	Site 7	c	209.8
Burned7	Presense fire	7	1	9	0.0144	Site 7	f	209.8
Burned7	Presense fire	7	2	6	0.0096	Site 7	f	209.8
Burned7	Presense fire	7	3	6	0.0096	Site 7	f	209.8
Burned7	Presense fire	7	4	5	0.008	Site 7	f	209.8
Burned7	Presense fire	7	5	2	0.0032	Site 7	f	209.8
Burned7	Presense fire	7	6	7	0.0112	Site 7	f	209.8
Burned7	Presense fire	7	7	7	0.0112	Site 7	f	209.8
Burned7	Presense fire	7	8	5	0.008	Site 7	f	209.8
Burned7	Presense fire	7	9	6	0.0096	Site 7	f	209.8
Burned7	Presense fire	7	10	15	0.024	Site 7	f	209.8
Burned7	Presense fire	7	11	16	0.0256	Site 7	f	209.8
Burned7	Presense fire	7	12	6	0.0096	Site 7	f	209.8
Unburned8	Absence fire	8	1	29	0.0464	Site 8	c	166.81
Unburned8	Absence fire	8	2	4	0.0064	Site 8	c	166.81
Unburned8	Absence fire	8	3	9	0.0144	Site 8	c	166.81
Unburned8	Absence fire	8	4	12	0.0192	Site 8	c	166.81
Unburned8	Absence fire	8	5	3	0.0048	Site 8	c	166.81
Unburned8	Absence fire	8	6	1	0.0016	Site 8	c	166.81
Unburned8	Absence fire	8	7	0	0	Site 8	c	166.81
Unburned8	Absence fire	8	8	3	0.0048	Site 8	c	166.81
Unburned8	Absence fire	8	9	25	0.04	Site 8	c	166.81
Unburned8	Absence fire	8	10	29	0.0464	Site 8	c	166.81
Unburned8	Absence fire	8	11	27	0.0432	Site 8	c	166.81
Unburned8	Absence fire	8	12	31	0.0496	Site 8	c	166.81
Burned8	Presense fire	8	1	0	0	Site 8	f	166.81
Burned8	Presense fire	8	2	0	0	Site 8	f	166.81
Burned8	Presense fire	8	3	3	0.0048	Site 8	f	166.81
Burned8	Presense fire	8	4	2	0.0032	Site 8	f	166.81
Burned8	Presense fire	8	5	0	0	Site 8	f	166.81
Burned8	Presense fire	8	6	5	0.008	Site 8	f	166.81
Burned8	Presense fire	8	7	3	0.0048	Site 8	f	166.81
Burned8	Presense fire	8	8	18	0.0288	Site 8	f	166.81
Burned8	Presense fire	8	9	34	0.0544	Site 8	f	166.81
Burned8	Presense fire	8	10	89	0.1424	Site 8	f	166.81
Burned8	Presense fire	8	11	60	0.096	Site 8	f	166.81
Burned8	Presense fire	8	12	69	0.1104	Site 8	f	166.81
Unburned9	Absence fire	9	1	0	0	Site 9	c	94.36
Unburned9	Absence fire	9	2	0	0	Site 9	c	94.36
Unburned9	Absence fire	9	3	0	0	Site 9	c	94.36
Unburned9	Absence fire	9	4	0	0	Site 9	c	94.36
Unburned9	Absence fire	9	5	0	0	Site 9	c	94.36
Unburned9	Absence fire	9	6	0	0	Site 9	c	94.36
Unburned9	Absence fire	9	7	0	0	Site 9	c	94.36
Unburned9	Absence fire	9	8	0	0	Site 9	c	94.36
Unburned9	Absence fire	9	9	0	0	Site 9	c	94.36
Unburned9	Absence fire	9	10	0	0	Site 9	c	94.36
Unburned9	Absence fire	9	11	0	0	Site 9	c	94.36
Unburned9	Absence fire	9	12	0	0	Site 9	c	94.36
Burned9	Presense fire	9	1	0	0	Site 9	f	94.36
Burned9	Presense fire	9	2	0	0	Site 9	f	94.36
Burned9	Presense fire	9	3	7	0.0112	Site 9	f	94.36
Burned9	Presense fire	9	4	2	0.0032	Site 9	f	94.36
Burned9	Presense fire	9	5	0	0	Site 9	f	94.36
Burned9	Presense fire	9	6	0	0	Site 9	f	94.36
Burned9	Presense fire	9	7	0	0	Site 9	f	94.36
Burned9	Presense fire	9	8	0	0	Site 9	f	94.36
Burned9	Presense fire	9	9	0	0	Site 9	f	94.36
Burned9	Presense fire	9	10	0	0	Site 9	f	94.36
Burned9	Presense fire	9	11	0	0	Site 9	f	94.36
Burned9	Presense fire	9	12	0	0	Site 9	f	94.36
Unburned10	Absence fire	10	1	11	0.0176	Site 10	c	263.6
Unburned10	Absence fire	10	2	6	0.0096	Site 10	c	263.6
Unburned10	Absence fire	10	3	9	0.0144	Site 10	c	263.6
Unburned10	Absence fire	10	4	8	0.0128	Site 10	c	263.6
Unburned10	Absence fire	10	5	4	0.0064	Site 10	c	263.6
Unburned10	Absence fire	10	6	4	0.0064	Site 10	c	263.6
Unburned10	Absence fire	10	7	6	0.0096	Site 10	c	263.6
Unburned10	Absence fire	10	8	1	0.0016	Site 10	c	263.6
Unburned10	Absence fire	10	9	2	0.0032	Site 10	c	263.6
Unburned10	Absence fire	10	10	4	0.0064	Site 10	c	263.6
Unburned10	Absence fire	10	11	5	0.008	Site 10	c	263.6
Unburned10	Absence fire	10	12	4	0.0064	Site 10	c	263.6
Burned10	Presense fire	10	1	0	0	Site 10	f	263.6
Burned10	Presense fire	10	2	0	0	Site 10	f	263.6
Burned10	Presense fire	10	3	26	0.0416	Site 10	f	263.6
Burned10	Presense fire	10	4	8	0.0128	Site 10	f	263.6
Burned10	Presense fire	10	5	24	0.0384	Site 10	f	263.6
Burned10	Presense fire	10	6	21	0.0336	Site 10	f	263.6
Burned10	Presense fire	10	7	29	0.0464	Site 10	f	263.6
Burned10	Presense fire	10	8	37	0.0592	Site 10	f	263.6
Burned10	Presense fire	10	9	42	0.0672	Site 10	f	263.6
Burned10	Presense fire	10	10	70	0.112	Site 10	f	263.6
Burned10	Presense fire	10	11	39	0.0624	Site 10	f	263.6
Burned10	Presense fire	10	12	36	0.0576	Site 10	f	263.6
