# Supplementary material for: Response of the subalpine bunchgrasses to wildfires and its effects in the relative abundance of the volcano rabbit in the Ajusco-Chichinautzin Mountain Range
Source: PeerJ. 2024 Jun 28;12:e17510. doi: 10.7717/peerj.17510 (PMC11216220; doi:10.7717/peerj.17510)
Supplement: Supplemental Information 5 — The considered variables of the landscape were: Fi = Fire size, div=Diversity, Za= Bunchgrass, ZF= Bunchgrass with forest, FZ= Forest with bunchgrass, Fo= Forest, CA=Cultivate area, BS= Bare soil, Sc=Scrub and DbP= Distance between plots. [file peerj-12-17510-s005.csv]

SITIO	ARP	Fi	div	Za	ZF	FZ	Fo	CA	BS	Sc	DbP
S1	13.08333333	0.75	4.11	20.25	23.58	10.89	3.42	19.8	0.27	0	75.92
S2	1.583333333	0.7	1.46	8.55	1.08	6.12	6.57	55.98	0	0	402.01
S3	0.166666667	33	3.9	0.63	19.62	25.92	16.47	15.93	0	0	53.26
S4	0	2	2.71	4.05	5.13	15.48	43.38	10.44	0	0	91.54
S5	6	1.4	3.7	5.22	26.19	26.19	5.4	15.57	0	0	65.19
S6	2.583333333	0.6	2.36	2.61	4.32	10.89	12.69	47.97	0	0	98.06
S7	7.5	0.5	4.27	8.46	12.51	27.45	12.78	17.37	0	0	209.8
S8	23.58333333	3.3	3.94	4.59	12.96	23.85	3.51	27.63	0.09	6.03	166.81
S9	0.75	0.9	4.18	5.22	7.83	19.71	23.13	0.09	1.08	21.42	94.36
S10	27.66666667	2.5	3.58	5.13	20.79	28.71	2.61	0.45	0	20.7	263.6
