# Supplementary material for: Response of the subalpine bunchgrasses to wildfires and its effects in the relative abundance of the volcano rabbit in the Ajusco-Chichinautzin Mountain Range
Source: PeerJ. 2024 Jun 28;12:e17510. doi: 10.7717/peerj.17510 (PMC11216220; doi:10.7717/peerj.17510)
Supplement: Supplemental Information 6 — The time represents each one of the months, fes to the species Festuca amplissima, jas, to the species Jarava ichu and mul to the species Muhlenbergia macroura [file peerj-12-17510-s006.csv]

Site	Time	Plot	fes	jar	mul	Latrines
site1	1	fire	1	31.6	66.8	12
site1	2	fire	85.6	26.6	65.6	0
site1	3	fire	147.6	86.2	93.2	1
site1	4	fire	100.8	62.2	100.6	7
site1	5	fire	96.8	33.6	98.6	2
site1	6	fire	89	40.8	92.4	27
site1	7	fire	90.6	43.4	96.2	21
site1	8	fire	75.8	47.6	88.4	27
site1	9	fire	75.8	22.2	92.4	23
site1	10	fire	68.4	45	75.8	16
site1	11	fire	69.8	55.8	95.2	8
site1	12	fire	59.2	47.8	84.8	13
site2	1	fire	43	16.2	40.8	5
site2	2	fire	44.2	16.6	37.6	0
site2	3	fire	92.4	32.2	46.6	0
site2	4	fire	80.2	25	63.4	0
site2	5	fire	77.6	23.8	71.4	1
site2	6	fire	77.4	21.2	67.2	0
site2	7	fire	81.2	27.2	43.2	0
site2	8	fire	71.8	34.4	54	6
site2	9	fire	65.8	16.6	50.2	2
site2	10	fire	76.4	20	54.4	1
site2	11	fire	57.4	15	53	0
site2	12	fire	64.2	18	48.4	4
site3	1	fire	51	18.2	48	1
site3	2	fire	46	22	38.2	0
site3	3	fire	91.4	28.4	52.8	0
site3	4	fire	65	15.2	41.6	0
site3	5	fire	78.2	31.8	66.4	1
site3	6	fire	86.8	21.6	58.8	0
site3	7	fire	60	25.2	57.2	0
site3	8	fire	72	24.6	66.6	0
site3	9	fire	68.4	28.6	63.6	0
site3	10	fire	71	32.2	51.8	0
site3	11	fire	69	20	65.2	0
site3	12	fire	74.8	32.2	53	0
site4	1	fire	32	26.2	35	0
site4	2	fire	29.2	28.4	35.2	0
site4	3	fire	46.8	70.4	77.2	0
site4	4	fire	64.4	53.4	71.8	0
site4	5	fire	61.6	50.4	70.2	0
site4	6	fire	59.2	47.8	68.8	0
site4	7	fire	65	37.6	57	0
site4	8	fire	60.2	30.8	61.8	0
site4	9	fire	48.2	32	46.2	0
site4	10	fire	58	30	53.4	0
site4	11	fire	75	44.8	57.8	0
site4	12	fire	55.2	33.4	58	0
site5	1	fire	67.2	15	52.8	0
site5	2	fire	67.8	19.2	67.6	0
site5	3	fire	85.4	21	79.2	6
site5	4	fire	74.8	23.2	97.8	1
site5	5	fire	81.6	25.6	80.8	0
site5	6	fire	92.6	19	102.8	0
site5	7	fire	95	15.6	98.4	7
site5	8	fire	80	19.4	101	0
site5	9	fire	82.6	23	79.2	5
site5	10	fire	70.6	23.2	80.2	8
site5	11	fire	84.8	23	82.2	14
site5	12	fire	77	19.2	74.6	31
site6	1	fire	44	14.4	46.2	0
site6	2	fire	67.6	23.8	63.6	1
site6	3	fire	109.4	81.6	84	3
site6	4	fire	91.2	36.2	96.4	5
site6	5	fire	77	33.6	87.6	5
site6	6	fire	93.4	35	70	1
site6	7	fire	78	39.6	75	1
site6	8	fire	76.4	37.8	80.2	0
site6	9	fire	73	40.4	76.6	0
site6	10	fire	73.4	44	69.8	5
site6	11	fire	92.4	51.4	79	7
site6	12	fire	72.4	36.8	74.6	3
site7	1	fire	24	22.4	43.4	9
site7	2	fire	54.4	23.4	42.4	6
site7	3	fire	104	46.4	70.8	6
site7	4	fire	89	39	88.8	5
site7	5	fire	74.4	39.4	89.6	2
site7	6	fire	70.6	37.6	80	7
site7	7	fire	75.6	34.6	82.2	7
site7	8	fire	77.4	40.8	80.8	5
site7	9	fire	72	40.8	68.8	6
site7	10	fire	59.4	41.6	66.8	15
site7	11	fire	70.4	49.2	69.2	16
site7	12	fire	72.6	42.2	68.4	6
site8	1	fire	65.4	0.001	72.2	0
site8	2	fire	71	0.01	89.6	0
site8	3	fire	189.4	0.1	118.4	3
site8	4	fire	121.6	32	127.6	2
site8	5	fire	108.6	36.2	89	0
site8	6	fire	99.4	30.6	104.8	5
site8	7	fire	87.4	32.4	105.4	3
site8	8	fire	84	41.4	93.6	18
site8	9	fire	86	36.4	97.4	34
site8	10	fire	75.2	28.2	92.4	89
site8	11	fire	81.2	34.6	116.8	60
site8	12	fire	62	39.2	113	69
site9	1	fire	0	46.6	46.2	0
site9	2	fire	0	62.4	62.6	0
site9	3	fire	0	138.2	99.4	7
site9	4	fire	0	33.6	107.6	2
site9	5	fire	0	46	99.8	0
site9	6	fire	0	51.4	96.6	0
site9	7	fire	0	63.4	81.6	0
site9	8	fire	0	52.6	72	0
site9	9	fire	0	46.8	86	0
site9	10	fire	0	47.4	57.2	0
site9	11	fire	0	45.2	56.4	0
site9	12	fire	0	46.6	57.4	0
site10	1	fire	44	42.2	44.2	0
site10	2	fire	71.6	43	56.2	0
site10	3	fire	134.2	136.2	102.8	26
site10	4	fire	50.4	65.6	85	8
site10	5	fire	72.2	56.6	98.6	24
site10	6	fire	65.4	71.2	79.6	21
site10	7	fire	64.4	64.4	90.6	29
site10	8	fire	67.8	72.4	87.6	37
site10	9	fire	64	67.6	79.8	42
site10	10	fire	66	53.4	64.4	70
site10	11	fire	64	76.4	72	39
site10	12	fire	63.6	69.4	75.4	36
